# Supplementary material for: Global Potential Distribution of Invasive Species Pseudococcus viburni (Hemiptera: Pseudococcidae) under Climate Change
Source: Insects. 2024 Mar 14;15(3):195. doi: 10.3390/insects15030195 (PMC10971524; doi:10.3390/insects15030195)
Supplement: Supplementary file 1 [file insects-15-00195-s001.zip]

Archive with 6 entries (5 files):
- Supplementary File/
- Supplementary File/Figure S1.png
- Supplementary File/Table S1.xlsx
- Supplementary File/Table S2.csv
- Supplementary File/Table S3.xlsx
- Supplementary File/Table S4.csv
