# Supplementary material for: Global Potential Distribution of Invasive Species Pseudococcus viburni (Hemiptera: Pseudococcidae) under Climate Change
Source: Insects. 2024 Mar 14;15(3):195. doi: 10.3390/insects15030195 (PMC10971524; doi:10.3390/insects15030195)
Supplement: Supplementary file 1 [file insects-15-00195-s001.zip › Supplementary File/Table S1.xlsx]

## Sheet: Sheet1
Species Name	Country	City	locality	Latitude	Longitude	resource
Pseudococcus viburni	New Zealand			-43.8277	170.69	GBIF
Pseudococcus viburni		Alto Valle of Río Negro and Neuquén		-38.9481	-68.0536	GBIF
Pseudococcus viburni	Argentina	Neuquen		-38.9393	-68.1195	GBIF
Pseudococcus viburni	Argentina	Rio Negro		-38.9391	-67.9953	GBIF
Pseudococcus viburni	Australia		Millicent	-37.6	140.35	GBIF
Pseudococcus viburni	Argentina	La Pampa		-36.7491	-64.9741	GBIF
Pseudococcus viburni	Chile			-35.7336	-71.5478	GBIF
Pseudococcus viburni	Chile			-35.675	-71.537	GBIF
Pseudococcus viburni	Chile			-35.67	-71.54	GBIF
Pseudococcus viburni	Chile			-35.67	-71.54	GBIF
Pseudococcus viburni	Australia		McLaren Flat	-35.2167	138.583	GBIF
Pseudococcus viburni	Australia		Urrbrae, C.S.I.R.O. Horticulture	-34.9681	138.631	GBIF
Pseudococcus viburni	Australia		Kensington Gardens	-34.9167	138.65	GBIF
Pseudococcus viburni	Australia		Leeton	-34.5667	146.4	GBIF
Pseudococcus viburni	Australia		Loxton, Biological Services	-34.45	140.567	GBIF
Pseudococcus viburni	South Africa			-34.383	19.267	GBIF
Pseudococcus viburni	Australia		Barmera	-34.25	140.467	GBIF
Pseudococcus viburni	Australia		Renmark West	-34.1667	140.717	GBIF
Pseudococcus viburni	Australia	Western Australia		-32.8959	117.117	GBIF
Pseudococcus viburni	Australia	New South Wales		-31.9265	145.594	GBIF
Pseudococcus viburni	Uruguay		Canelon Chico	-31.3863	-56.107	GBIF
Pseudococcus viburni	Australia	South Australia		-30.3519	136.111	GBIF
Pseudococcus viburni	South Africa			-29	24	GBIF
Pseudococcus viburni	Argentina	Tucuman		-26.8276	-65.2413	GBIF
Pseudococcus viburni	Brazil	Espirito Santo		-20.5961	-40.8543	GBIF
Pseudococcus viburni	Espírito Santo	Vitória, ES		-20.2718	-40.3091	GBIF
Pseudococcus viburni	Australia	Queensland		-19.5196	144.032	GBIF
Pseudococcus viburni	Brazil			-11.5246	-54.3552	GBIF
Pseudococcus viburni	Indonesia	Java		-7.49167	110.004	GBIF
Pseudococcus viburni	French Guiana	Guyane		3.92404	-53.2348	GBIF
Pseudococcus viburni		Guadeloupe		16.1976	-61.5398	GBIF
Pseudococcus viburni		Guadeloupe		16.25	-61.5833	GBIF
Pseudococcus viburni	Jamaica	Clarendon		18.1667	-77.25	GBIF
Pseudococcus viburni	Unite state	Hawaii		20.7878	-156.386	GBIF
Pseudococcus viburni	China			23.396	103.37	GBIF
Pseudococcus viburni	China		Yunnan, Mengzi	23.4	103.37	GBIF
Pseudococcus viburni	China		Yunnan, Mengzi	23.4	103.37	GBIF
Pseudococcus viburni	China		Yunnan, Mengzi	23.63	102.83	GBIF
Pseudococcus viburni	China		Yunnan, Jianshui	23.63	102.83	GBIF
Pseudococcus viburni	China			23.634	102.831	GBIF
Pseudococcus viburni	China		Yunnan, Kunming	24.88	102.84	GBIF
Pseudococcus viburni	China			25.045	102.715	GBIF
Pseudococcus viburni	China		Yunnan	25.05	102.72	GBIF
Pseudococcus viburni	China		Yunnan, Chuxiong	25.05	101.53	GBIF
Pseudococcus viburni	China		Yunnan, Baoshan	25.11	99.17	GBIF
Pseudococcus viburni	China			25.112	99.166	GBIF
Pseudococcus viburni	China			25.606	100.272	GBIF
Pseudococcus viburni	China		Yunnan, Dali	25.61	100.27	GBIF
Pseudococcus viburni	China			25.827	100.58	GBIF
Pseudococcus viburni	China		Yunnan, Binchuan	25.83	100.58	GBIF
Pseudococcus viburni	China			26.647	106.635	GBIF
Pseudococcus viburni	China			26.647	106.635	GBIF
Pseudococcus viburni	China		Guizhou, Guiyang	26.65	106.64	GBIF
Pseudococcus viburni	Egypt			30.03	31.21	GBIF
Pseudococcus viburni	Iran			32.906	54.2371	GBIF
Pseudococcus viburni	United States	South Carolina		34.0004	-81.0001	GBIF
Pseudococcus viburni	United States	Los Angeles County	Los Angeles	34.026	-118.372	GBIF
Pseudococcus viburni	United States	Ventura County	Nordhoff	34.448	-119.249	GBIF
Pseudococcus viburni	Iran	Ramsar, Lahijan		36.927	50.6423	GBIF
Pseudococcus viburni	United States	Santa Clara County	San Jose	37.3121	-121.865	GBIF
Pseudococcus viburni	Australia	Victoria		37.4953	143.361	GBIF
Pseudococcus viburni	United States	Virginia		37.5481	-77.4467	GBIF
Pseudococcus viburni	United States	Alameda County	Niles	37.5764	-121.989	GBIF
Pseudococcus viburni	taly			37.75	14.25	GBIF
Pseudococcus viburni	United States	Alameda County	Oakland	37.7882	-122.22	GBIF
Pseudococcus viburni	Portugal			37.7882	-25.5946	GBIF
Pseudococcus viburni	Portugal			37.8085	-25.4747	GBIF
Pseudococcus viburni	United States		California, Berkeley	37.87	-122.27	GBIF
Pseudococcus viburni	United States			37.871	-122.267	GBIF
Pseudococcus viburni	United States	Alameda County	Berkeley, University of California	37.8714	-122.258	GBIF
Pseudococcus viburni	United States	Alameda County	Berkeley	37.8718	-122.276	GBIF
Pseudococcus viburni	United States	Alameda	Berkeley	37.872	-122.273	GBIF
Pseudococcus viburni	China			38.0733	104.691	GBIF
Pseudococcus viburni	Portugal			38.4137	-28.0624	GBIF
Pseudococcus viburni	Portugal			38.4137	-28.0567	GBIF
Pseudococcus viburni	Portugal			38.4182	-28.0625	GBIF
Pseudococcus viburni	Portugal			38.4182	-28.0567	GBIF
Pseudococcus viburni	Portugal			38.4227	-28.0625	GBIF
Pseudococcus viburni	Portugal			38.4228	-28.0568	GBIF
Pseudococcus viburni	Portugal			38.4272	-28.0626	GBIF
Pseudococcus viburni	Portugal			38.4273	-28.0569	GBIF
Pseudococcus viburni	Portugal			38.4317	-28.0627	GBIF
Pseudococcus viburni	Portugal			38.4318	-28.0569	GBIF
Pseudococcus viburni	Portugal			38.7967	-27.2505	GBIF
Pseudococcus viburni	Portugal			38.7968	-27.2447	GBIF
Pseudococcus viburni				38.8012	-27.2505	GBIF
Pseudococcus viburni				38.8013	-27.2447	GBIF
Pseudococcus viburni	United States	Washington		38.9171	-77.0002	GBIF
Pseudococcus viburni	United States	Delaware		39.0004	-75.4999	GBIF
Pseudococcus viburni	United States	Maryland		39.0004	-76.75	GBIF
Pseudococcus viburni	United States	Utah		39.2502	-111.751	GBIF
Pseudococcus viburni	United States	Essex County	Newark	40.7318	-74.1767	GBIF
Pseudococcus viburni	United States	Connecticut		41.667	-72.6665	GBIF
Pseudococcus viburni	Bulgaria			42.6667	25.25	GBIF
Pseudococcus viburni	France			43.714	7.28226	GBIF
Pseudococcus viburni	France			46.6424	2.19402	GBIF
Pseudococcus viburni	France		Muzillac	47.55	-2.48	GBIF
Pseudococcus viburni	France			47.553	-2.477	GBIF
Pseudococcus viburni	France	Paris		48.8874	2.33073	GBIF
Pseudococcus viburni	Luxembourg		Reckenthal, "ser	49.6251	6.0932	GBIF
Pseudococcus viburni	United Kingdom			52.7912	0.129318	GBIF
Pseudococcus viburni	Canada	British Columbia		53.9998	-125.003	GBIF
Pseudococcus viburni		Cotswolds		54.7584	-2.69531	GBIF
Pseudococcus viburni	Sweden	Kalmar	Skälby gård växthus Kalmar, Sm	56.6797	16.3318	GBIF
Pseudococcus viburni	Sweden			58.6555	14.2376	GBIF
Pseudococcus viburni	Sweden	Stockholm	Nynäshamn, Vårdkasstigen, Srm	58.9185	17.9464	GBIF
Pseudococcus viburni	Sweden	Stockholm	Bergian, Upl	59.3696	18.0466	GBIF
Pseudococcus viburni	Sweden	Stockholm	Hemma Långvretsvägen Spånga, Upl	59.3698	17.9058	GBIF
Pseudococcus viburni	Sweden	Västmanland	Rönnby (Bovieran), Vstm	59.6409	16.5079	GBIF
Pseudococcus viburni	Sweden	Uppsala	Tropiska växthuset, Upl	59.8504	17.6279	GBIF
Pseudococcus viburni	Sweden	Uppsala	Tropiska växthuset, Uppsala, Upl	59.8504	17.6279	GBIF
Pseudococcus viburni	Sweden	Uppsala	Tropiska växthuset, Botaniska trädgården, Upl	59.8505	17.6279	GBIF
Pseudococcus viburni	Sweden	Uppsala	Tropiska växthuset, Botaniska trädgården, Upl	59.8505	17.6279	GBIF
Pseudococcus viburni	Canada			60.1087	-113.643	GBIF
Pseudococcus viburni	New Zealand			-42	174	Scalenet (literature)
Pseudococcus viburni	Australia		Puckapunyal	-37	145	Scalenet (literature)
Pseudococcus viburni	Argentina			-34	-64	Scalenet (literature)
Pseudococcus viburni	South Africa		Rosebank, Cape Town	-33.57	18.28	Scalenet (literature)
Pseudococcus viburni	Australia			-33	146	Scalenet (literature)
Pseudococcus viburni	Uruguay			-33	-56	Scalenet (literature)
Pseudococcus viburni	Australia			-30	135	Scalenet (literature)
Pseudococcus viburni	Brazil			-30	-53.5	Scalenet (literature)
Pseudococcus viburni	Chile			-30	-71	Scalenet (literature)
Pseudococcus viburni	Chile	Coquimbo		-29.9521	-71.3512	Scalenet (literature)
Pseudococcus viburni	Chile			-27.1167	-109.367	Scalenet (literature)
Pseudococcus viburni	Australia			-25	135	Scalenet (literature)
Pseudococcus viburni	Australia			-25	122	Scalenet (literature)
Pseudococcus viburni	Brazil			-22.25	-42.5	Scalenet (literature)
Pseudococcus viburni	Brazil			-22	-49	Scalenet (literature)
Pseudococcus viburni	Australia			-20	134	Scalenet (literature)
Pseudococcus viburni	Australia			-20	145	Scalenet (literature)
Pseudococcus viburni	Brazil			-20	-40.75	Scalenet (literature)
Pseudococcus viburni	Brazil	Rio Grande do Sul		-19.9271	-43.9504	Scalenet (literature)
Pseudococcus viburni	Zimbabwe			-19	29.75	Scalenet (literature)
Pseudococcus viburni	Brazil			-18	-44	Scalenet (literature)
Pseudococcus viburni	Bolivia			-17	-65	Scalenet (literature)
Pseudococcus viburni	Saint Helena			-15.95	-5.7	Scalenet (literature)
Pseudococcus viburni	Brazil			-10	-55	Scalenet (literature)
Pseudococcus viburni	Peru			-10	-75.25	Scalenet (literature)
Pseudococcus viburni	Indonesia	Java		-7.13734	108.531	Scalenet (literature)
Pseudococcus viburni	Indonesia			-5	120	Scalenet (literature)
Pseudococcus viburni	Colombia	Meta		4	-73.25	Scalenet (literature)
Pseudococcus viburni	Sri Lanka	Wewa		7.75	80.75	Scalenet (literature)
Pseudococcus viburni				13	122	Scalenet (literature)
Pseudococcus viburni	Guatemala			15.5	-90.25	Scalenet (literature)
Pseudococcus viburni	Hawaiian Islands	Hawaii		19.5888	-155.586	Scalenet (literature)
Pseudococcus viburni	China	Yunnan	Chenggong	24.88	102.84	Scalenet (literature)
Pseudococcus viburni	China	Yunnan	Panlong	25.05	102.72	Scalenet (literature)
Pseudococcus viburni	China	Yunnan	Chuxiong Yi Autonomous	25.05	101.53	Scalenet (literature)
Pseudococcus viburni	China	Yunnan	Longyang District	25.11	99.17	Scalenet (literature)
Pseudococcus viburni	China	Yunnan	Dallit Baifcuf zilzilzou	25.61	100.27	Scalenet (literature)
Pseudococcus viburni	China		Yunnan, Binchuan	25.83	100.58	Scalenet (literature)
Pseudococcus viburni	China	Guizhou		26.5292	105.531	Scalenet (literature)
Pseudococcus viburni	China	Guizhou	Guanshanhu	26.65	106.64	Scalenet (literature)
Pseudococcus viburni	Spain		Las Palmas de Gran Canaria	28	-15.5	Scalenet (literature)
Pseudococcus viburni	Egypt			30.03	31.21	Scalenet (literature)
Pseudococcus viburni	Israel			31.5	34.75	Scalenet (literature)
Pseudococcus viburni	United States	Georgia		32.0179	-82.9932	Scalenet (literature)
Pseudococcus viburni	United States	Alabama		32.7504	-86.7503	Scalenet (literature)
Pseudococcus viburni	United States		Macon	32.7504	-83.5002	Scalenet (literature)
Pseudococcus viburni	Portugal	Ilha		32.7674	-16.947	Scalenet (literature)
Pseudococcus viburni	United States	Alabama		32.8429	-87.3536	Scalenet (literature)
Pseudococcus viburni	United States	South Carolina		33.6683	-81.149	Scalenet (literature)
Pseudococcus viburni	United States	North Carolina		35.4905	-78.5232	Scalenet (literature)
Pseudococcus viburni	United States	North Carolina		35.5007	-80.0003	Scalenet (literature)
Pseudococcus viburni		Chungcheongbuk-do		36.5	127.75	Scalenet (literature)
Pseudococcus viburni	United States	California		37.2502	-119.751	Scalenet (literature)
Pseudococcus viburni	Italy	Sicily		37.3794	14.1255	Scalenet (literature)
Pseudococcus viburni	United States	California		37.87	-122.27	Scalenet (literature)
Pseudococcus viburni	United States	Virginia		38.2069	-77.9292	Scalenet (literature)
Pseudococcus viburni	United States	Missouri		38.2503	-92.5005	Scalenet (literature)
Pseudococcus viburni	United States	Washington		38.9006	-77.0077	Scalenet (literature)
Pseudococcus viburni	United States	District of Columbia		38.9236	-77.0352	Scalenet (literature)
Pseudococcus viburni	United States	West Virginia		38.9585	-79.7995	Scalenet (literature)
Pseudococcus viburni	United States	Delaware		39.1056	-75.6203	Scalenet (literature)
Pseudococcus viburni	United States	Illinois		39.3306	-88.9017	Scalenet (literature)
Pseudococcus viburni	United States	Maryland		39.4981	-76.8256	Scalenet (literature)
Pseudococcus viburni	United States	California		39.5611	-123.183	Scalenet (literature)
Pseudococcus viburni	Portugal	Vila de Rei		39.6945	-8.13057	Scalenet (literature)
Pseudococcus viburni	United States	Kansas		39.76	-98.5	Scalenet (literature)
Pseudococcus viburni	United States	Indiana		40.0003	-86.2503	Scalenet (literature)
Pseudococcus viburni	United States	Missouri		40.0464	-94.0874	Scalenet (literature)
Pseudococcus viburni	United States	New Jersey		40.1671	-74.4999	Scalenet (literature)
Pseudococcus viburni	United States	Ohio		40.2503	-83.0002	Scalenet (literature)
Pseudococcus viburni	United States	Pennsylvania		40.2724	-76.9057	Scalenet (literature)
Pseudococcus viburni	United States	New York		40.6919	-73.9262	Scalenet (literature)
Pseudococcus viburni	United States	Utah		40.7136	-110.923	Scalenet (literature)
Pseudococcus viburni	United States	New Jersey		40.7578	-74.681	Scalenet (literature)
Pseudococcus viburni	United States	Ohio		40.7674	-83.2098	Scalenet (literature)
Pseudococcus viburni	United States	Indiana		40.8011	-86.2238	Scalenet (literature)
Pseudococcus viburni	United States	Pennsylvania		41.3101	-76.1128	Scalenet (literature)
Pseudococcus viburni	United States	Connecticut		41.4768	-72.9911	Scalenet (literature)
Pseudococcus viburni	Georgia	Beghleti		42	43.4999	Scalenet (literature)
Pseudococcus viburni	United States	Iowa		42.0003	-93.5005	Scalenet (literature)
Pseudococcus viburni	United States	Massachusetts		42.3657	-71.1083	Scalenet (literature)
Pseudococcus viburni	United States	Iowa		42.3889	-94.6993	Scalenet (literature)
Pseudococcus viburni	United States	Massachusetts		42.4944	-71.5214	Scalenet (literature)
Pseudococcus viburni	Italy			42.8333	12.8333	Scalenet (literature)
Pseudococcus viburni				43.0003	-75.4999	Scalenet (literature)
Pseudococcus viburni	United States	Oregon		43.9102	-122.947	Scalenet (literature)
Pseudococcus viburni	United States			44.0001	-120.501	Scalenet (literature)
Pseudococcus viburni	United States	Michigan		44.2503	-85.5003	Scalenet (literature)
Pseudococcus viburni	United States	Wisconsin		44.5002	-90.0004	Scalenet (literature)
Pseudococcus viburni	United States	Michigan		44.6406	-84.3997	Scalenet (literature)
Pseudococcus viburni	United States	Wisconsin		45.1429	-89.3627	Scalenet (literature)
Pseudococcus viburni	Croatia			45.1667	15.5	Scalenet (literature)
Pseudococcus viburni	Slovenia			46.0833	15	Scalenet (literature)
Pseudococcus viburni	Canada	New Brunswick		46.2751	-65.5447	Scalenet (literature)
Pseudococcus viburni	Canada	New Brunswick		46.5001	-65.9988	Scalenet (literature)
Pseudococcus viburni	United Kingdom	Channel Islands		49.4731	-2.5658	Scalenet (literature)
Pseudococcus viburni	United Kingdom	Wales		52.067	-3.89669	Scalenet (literature)
Pseudococcus viburni	United Kingdom	England		52.097	0.54714	Scalenet (literature)
Pseudococcus viburni	United Kingdom	Olney		52.1604	-0.70312	Scalenet (literature)
Pseudococcus viburni	Canada	British Columbia		56.3924	-127.209	Scalenet (literature)
Pseudococcus viburni	United Kingdom	Scotland		57.3035	-3.22552	Scalenet (literature)
Pseudococcus viburni	Cuba	Cabaiguán		22	-79.5	Scalenet (literature)
