# Supplementary material for: Global Potential Distribution of Invasive Species Pseudococcus viburni (Hemiptera: Pseudococcidae) under Climate Change
Source: Insects. 2024 Mar 14;15(3):195. doi: 10.3390/insects15030195 (PMC10971524; doi:10.3390/insects15030195)
Supplement: Supplementary file 1 [file insects-15-00195-s001.zip › Supplementary File/Table S2.csv]

speceis	latitude	longtitude
Pseudococcus viburni	-37.599998	140.350006
Pseudococcus viburni	-35.675	-71.537
Pseudococcus viburni	-35.669998	-71.540001
Pseudococcus viburni	-35.21667	138.5833
Pseudococcus viburni	-34.968109	138.631195
Pseudococcus viburni	-34.91667	138.65
Pseudococcus viburni	-34.56667	146.4
Pseudococcus viburni	-34.450001	140.566696
Pseudococcus viburni	-34.450001	140.566666
Pseudococcus viburni	-34.383	19.267
Pseudococcus viburni	-34.25	140.46666
Pseudococcus viburni	-34.166668	140.716705
Pseudococcus viburni	-33.57	18.28
Pseudococcus viburni	-31.38625	-56.107
Pseudococcus viburni	3.92404	-53.23477
Pseudococcus viburni	23.396	103.37
Pseudococcus viburni	23.634	102.831
Pseudococcus viburni	24.88	102.838
Pseudococcus viburni	25.045	102.715
Pseudococcus viburni	25.049999	101.529999
Pseudococcus viburni	25.112	99.166
Pseudococcus viburni	25.610001	100.269997
Pseudococcus viburni	25.827	100.58
Pseudococcus viburni	26.647	106.635
Pseudococcus viburni	30.030001	31.209999
Pseudococcus viburni	34.02605	-118.37187
Pseudococcus viburni	34.44798	-119.24924
Pseudococcus viburni	37.31214	-121.86505
Pseudococcus viburni	37.57637	-121.98928
Pseudococcus viburni	37.78823	-122.22034
Pseudococcus viburni	37.78824	-25.59457
Pseudococcus viburni	37.8718	-122.27644
Pseudococcus viburni	38.41819	-28.06246
Pseudococcus viburni	38.4317	-28.06266
Pseudococcus viburni	38.79673	-27.25046
Pseudococcus viburni	38.79675	-27.24471
Pseudococcus viburni	38.80124	-27.25048
Pseudococcus viburni	38.80125	-27.24472
Pseudococcus viburni	40.73176	-74.17666
Pseudococcus viburni	43.714041	7.282256
Pseudococcus viburni	47.549999	-2.48
Pseudococcus viburni	47.553	-2.477
Pseudococcus viburni	49.6251	6.0932
Pseudococcus viburni	56.67971	16.33176
Pseudococcus viburni	58.65555	14.23758
Pseudococcus viburni	59.36959	18.04658
Pseudococcus viburni	59.36975	17.90578
Pseudococcus viburni	59.64091	16.50791
Pseudococcus viburni	10	-84
Pseudococcus viburni	-10	-55
Pseudococcus viburni	-10	-75.25
Pseudococcus viburni	13	122
Pseudococcus viburni	15.5	-90.25
Pseudococcus viburni	-15.95	-5.7
Pseudococcus viburni	16.25	-61.58333
Pseudococcus viburni	-17	-65
Pseudococcus viburni	-18	-44
Pseudococcus viburni	18.16667	-77.25
Pseudococcus viburni	-19	29.75
Pseudococcus viburni	-20	134
Pseudococcus viburni	-20	145
Pseudococcus viburni	-20	-40.75
Pseudococcus viburni	20.78785	-156.38612
Pseudococcus viburni	22	-79.5
Pseudococcus viburni	-22	-49
Pseudococcus viburni	-22.25	-42.5
Pseudococcus viburni	23	-102
Pseudococcus viburni	-25	135
Pseudococcus viburni	-25	122
Pseudococcus viburni	-27.11667	-109.36667
Pseudococcus viburni	28	-15.5
Pseudococcus viburni	-29	24
Pseudococcus viburni	-30	135
Pseudococcus viburni	-30	-53.5
Pseudococcus viburni	-30	-71
Pseudococcus viburni	31.5	34.75
Pseudococcus viburni	32	-6
Pseudococcus viburni	32	53
Pseudococcus viburni	32.75041	-86.75026
Pseudococcus viburni	32.75042	-83.50018
Pseudococcus viburni	32.76737	-16.94699
Pseudococcus viburni	33	66
Pseudococcus viburni	-33	146
Pseudococcus viburni	-33	-56
Pseudococcus viburni	-34	-64
Pseudococcus viburni	34.00043	-81.00009
Pseudococcus viburni	35	105
Pseudococcus viburni	35	33
Pseudococcus viburni	35.50069	-80.00032
Pseudococcus viburni	36.5	127.75
Pseudococcus viburni	-37	145
Pseudococcus viburni	37.25022	-119.75126
Pseudococcus viburni	37.54812	-77.44675
Pseudococcus viburni	37.75	14.25
Pseudococcus viburni	37.80847	-25.47466
Pseudococcus viburni	38.25031	-92.50046
Pseudococcus viburni	38.50038	-80.50009
Pseudococcus viburni	39	35
Pseudococcus viburni	39	22
Pseudococcus viburni	39.00039	-75.49992
Pseudococcus viburni	39.00039	-76.74997
Pseudococcus viburni	39.25024	-111.75103
Pseudococcus viburni	39.6945	-8.13057
Pseudococcus viburni	39.76	-98.5
Pseudococcus viburni	4	-73.25
Pseudococcus viburni	4	-53
Pseudococcus viburni	40	9
Pseudococcus viburni	40	-4
Pseudococcus viburni	40.00032	-89.25037
Pseudococcus viburni	40.00032	-86.25027
Pseudococcus viburni	40.16706	-74.49987
Pseudococcus viburni	40.25034	-83.00018
Pseudococcus viburni	40.27245	-76.90567
Pseudococcus viburni	41.66704	-72.66648
Pseudococcus viburni	41.99998	43.4999
Pseudococcus viburni	-42	174
Pseudococcus viburni	42.00027	-93.50049
Pseudococcus viburni	42.36565	-71.10832
Pseudococcus viburni	42.66667	25.25
Pseudococcus viburni	42.83333	12.83333
Pseudococcus viburni	43.00035	-75.4999
Pseudococcus viburni	44.00013	-120.50139
Pseudococcus viburni	44.25029	-85.50033
Pseudococcus viburni	44.50024	-90.00041
Pseudococcus viburni	45.16667	15.5
Pseudococcus viburni	46	2
Pseudococcus viburni	46	25
Pseudococcus viburni	46.08333	15
Pseudococcus viburni	46.5001	-65.99878
Pseudococcus viburni	47	20
Pseudococcus viburni	47.00016	8.01427
Pseudococcus viburni	47.33333	13.33333
Pseudococcus viburni	47.50012	-120.50147
Pseudococcus viburni	48.76	45.34
Pseudococcus viburni	49	32
Pseudococcus viburni	49.3466	-2.36206
Pseudococcus viburni	49.75	15
Pseudococcus viburni	-5	120
Pseudococcus viburni	50.75	4.5
Pseudococcus viburni	51.5	10.5
Pseudococcus viburni	52.16045	-0.70312
Pseudococcus viburni	52.25	5.75
Pseudococcus viburni	52.5	-3.5
Pseudococcus viburni	53.99983	-125.0032
Pseudococcus viburni	54.75844	-2.69531
Pseudococcus viburni	56	10
Pseudococcus viburni	56	-4
Pseudococcus viburni	60	100
Pseudococcus viburni	60.10867	-113.64258
Pseudococcus viburni	62	15
Pseudococcus viburni	-7.49167	110.00444
Pseudococcus viburni	7.75	80.75
Pseudococcus viburni	8	-66
Pseudococcus viburni	9	-80
Pseudococcus viburni	-20.27183	-40.30907
Pseudococcus viburni	-38.94815	-68.05355
Pseudococcus viburni	36.927	50.64229
Pseudococcus viburni	-36.74908	-64.97411
Pseudococcus viburni	-38.93934	-68.11952
Pseudococcus viburni	-38.93906	-67.99528
Pseudococcus viburni	-26.82758	-65.24128
Pseudococcus viburni	-31.92649	145.59363
Pseudococcus viburni	-19.5196	144.03199
Pseudococcus viburni	-30.35195	136.11132
Pseudococcus viburni	-32.89585	117.11737
Pseudococcus viburni	-20.59608	-40.85432
Pseudococcus viburni	-19.9271	-43.95038
Pseudococcus viburni	56.3924	-127.20912
Pseudococcus viburni	46.27506	-65.54465
Pseudococcus viburni	26.52919	105.53127
Pseudococcus viburni	19.58883	-155.58571
Pseudococcus viburni	-7.13734	108.53073
Pseudococcus viburni	37.37945	14.12552
Pseudococcus viburni	49.47313	-2.5658
Pseudococcus viburni	52.09701	0.54714
Pseudococcus viburni	57.30354	-3.22552
Pseudococcus viburni	52.06697	-3.89669
Pseudococcus viburni	32.84289	-87.35363
Pseudococcus viburni	39.56111	-123.18339
Pseudococcus viburni	41.47677	-72.99111
Pseudococcus viburni	39.10556	-75.62027
Pseudococcus viburni	38.92359	-77.03518
Pseudococcus viburni	32.01788	-82.99318
Pseudococcus viburni	39.33055	-88.90165
Pseudococcus viburni	40.80108	-86.22384
Pseudococcus viburni	42.38887	-94.69932
Pseudococcus viburni	39.49809	-76.82558
Pseudococcus viburni	42.49441	-71.52143
Pseudococcus viburni	44.64057	-84.39974
Pseudococcus viburni	40.04637	-94.08743
Pseudococcus viburni	40.757773	-74.68096
Pseudococcus viburni	40.69194	-73.92616
Pseudococcus viburni	35.49046	-78.52324
Pseudococcus viburni	40.76743	-83.20983
Pseudococcus viburni	43.91018	-122.94746
Pseudococcus viburni	41.31013	-76.11276
Pseudococcus viburni	33.66826	-81.14901
Pseudococcus viburni	40.71356	-110.92311
Pseudococcus viburni	38.20687	-77.92919
Pseudococcus viburni	38.90062	-77.00772
Pseudococcus viburni	38.95852	-79.79951
Pseudococcus viburni	45.14289	-89.3627
