# Supplementary material for: Global Potential Distribution of Invasive Species Pseudococcus viburni (Hemiptera: Pseudococcidae) under Climate Change
Source: Insects. 2024 Mar 14;15(3):195. doi: 10.3390/insects15030195 (PMC10971524; doi:10.3390/insects15030195)
Supplement: Supplementary file 1 [file insects-15-00195-s001.zip › Supplementary File/Table S3.xlsx]

## Sheet: Sheet1
Correlations
	bio_1	bio_2	bio_3	bio_4	bio_5	bio_6	bio_7	bio_8	bio_9	bio_10	bio_11	bio_12	bio_13	bio_14	bio_15	bio_16	bio_17	bio_18	bio_19
bio_1	1	.139*	.803**	-.640**	.635**	.879**	-.488**	.626**	.752**	.799**	.940**	.439**	.555**	-0.0443831	.424**	.542**	0.00718668	.299**	.278**
bio_2	.139*	1	.253**	.373**	.710**	-.247**	.638**	.170*	0.0637305	.463**	-0.0750516	-.152*	-0.100424	-0.131931	.193**	-0.106103	-0.135454	-0.0155069	-.224**
bio_3	.803**	.253**	1	-.673**	.453**	.750**	-.467**	.404**	.682**	.513**	.822**	.514**	.638**	-0.0586232	.459**	.629**	-0.000303153	.302**	.338**
bio_4	-.640**	.373**	-.673**	1	.138*	-.905**	.950**	-.139*	-.698**	-0.0516299	-.861**	-.344**	-.472**	.146*	-.326**	-.467**	0.107796	-0.126082	-.300**
bio_5	.635**	.710**	.453**	.138*	1	.226**	.347**	.547**	.372**	.937**	.362**	.163*	.200**	-0.000174854	.256**	.191**	0.0285998	0.129674	0.0766925
bio_6	.879**	-.247**	.750**	-.905**	.226**	1	-.835**	.387**	.801**	.443**	.981**	.427**	.539**	-0.0749752	.353**	.531**	-0.0252476	.184**	.377**
bio_7	-.488**	.638**	-.467**	.950**	.347**	-.835**	1	-0.0638407	-.561**	0.102977	-.741**	-.320**	-.406**	0.0720917	-.196**	-.403**	0.040452	-0.103603	-.320**
bio_8	.626**	.170*	.404**	-.139*	.547**	.387**	-0.0638407	1	0.042528	.687**	.465**	.346**	.399**	0.0877359	.168*	.387**	0.117891	.491**	-0.0536409
bio_9	.752**	0.0637305	.682**	-.698**	.372**	.801**	-.561**	0.042528	1	.451**	.814**	.185**	.310**	-.220**	.397**	.299**	-.181*	-0.103333	.351**
bio_10	.799**	.463**	.513**	-0.0516299	.937**	.443**	0.102977	.687**	.451**	1	.551**	.297**	.340**	0.0601335	.281**	.329**	0.0975275	.260**	.152*
bio_11	.940**	-0.0750516	.822**	-.861**	.362**	.981**	-.741**	.465**	.814**	.551**	1	.435**	.566**	-0.094995	.418**	.555**	-0.0441516	.236**	.325**
bio_12	.439**	-.152*	.514**	-.344**	.163*	.427**	-.320**	.346**	.185**	.297**	.435**	1	.911**	.588**	-0.0132451	.928**	.651**	.734**	.616**
bio_13	.555**	-0.100424	.638**	-.472**	.200**	.539**	-.406**	.399**	.310**	.340**	.566**	.911**	1	.261**	.339**	.995**	.326**	.725**	.513**
bio_14	-0.0443831	-0.131931	-0.0586232	.146*	-0.000174854	-0.0749752	0.0720917	0.0877359	-.220**	0.0601335	-0.094995	.588**	.261**	1	-.644**	.285**	.990**	.482**	.370**
bio_15	.424**	.193**	.459**	-.326**	.256**	.353**	-.196**	.168*	.397**	.281**	.418**	-0.0132451	.339**	-.644**	1	.313**	-.627**	0.0483859	-0.0392458
bio_16	.542**	-0.106103	.629**	-.467**	.191**	.531**	-.403**	.387**	.299**	.329**	.555**	.928**	.995**	.285**	.313**	1	.352**	.730**	.531**
bio_17	0.00718668	-0.135454	-0.000303153	0.107796	0.0285998	-0.0252476	0.040452	0.117891	-.181*	0.0975275	-0.0441516	.651**	.326**	.990**	-.627**	.352**	1	.502**	.431**
bio_18	.299**	-0.0155069	.302**	-0.126082	0.129674	.184**	-0.103603	.491**	-0.103333	.260**	.236**	.734**	.725**	.482**	0.0483859	.730**	.502**	1	0.0278127
bio_19	.278**	-.224**	.338**	-.300**	0.0766925	.377**	-.320**	-0.0536409	.351**	.152*	.325**	.616**	.513**	.370**	-0.0392458	.531**	.431**	0.0278127	1
