# Supplementary material for: Global Potential Distribution of Invasive Species Pseudococcus viburni (Hemiptera: Pseudococcidae) under Climate Change
Source: Insects. 2024 Mar 14;15(3):195. doi: 10.3390/insects15030195 (PMC10971524; doi:10.3390/insects15030195)
Supplement: Supplementary file 1 [file insects-15-00195-s001.zip › Supplementary File/Table S4.csv]

	settings	features	rm	train.AUC	avg.test.AUC	var.test.AUC	avg.diff.AUC	var.diff.AUC	avg.test.orMTP	var.test.orMTP	avg.test.or10pct	var.test.or10pct	AICc	delta.AICc	w.AIC	parameters
1	L_0.5	L	0.5	0.773204167	0.720316346	0.047077705	0.085306154	0.037308461	0.182692308	0.05658284	0.182692308	0.05658284	753.7579698	2.355639523	0.051706393	4
2	LQ_0.5	LQ	0.5	0.817404167	0.744055609	0.04593367	0.083668899	0.038670312	0.144230769	0.057569034	0.182692308	0.05658284	757.0917546	5.68942435	0.009763872	8
3	LQP_0.5	LQP	0.5	0.8063125	0.761645513	0.02819876	0.06529104	0.019480701	0.144230769	0.057569034	0.182692308	0.05658284	759.0243007	7.621970463	0.003715139	9
4	QHP_0.5	QHP	0.5	0.8904125	0.801510737	0.021162287	0.095864642	0.02334133	0.144230769	0.057569034	0.206730769	0.049155572	1013.579029	262.1766991	1.97E-58	20
5	LQH_0.5	LQH	0.5	0.8862875	0.806112019	0.023228834	0.093555708	0.025319847	0.144230769	0.057569034	0.206730769	0.049155572	832.5431725	81.14084232	4.03E-19	17
6	LQHP_0.5	LQHP	0.5	0.8904125	0.801510737	0.021162287	0.095864642	0.02334133	0.144230769	0.057569034	0.206730769	0.049155572	1013.579029	262.1766991	1.97E-58	20
7	QHPT_0.5	QHPT	0.5	0.900279167	0.802373077	0.017534825	0.099493514	0.022275238	0.144230769	0.057569034	0.225961538	0.043978057	1193.363677	441.9613472	1.80E-97	21
8	LQHPT_0.5	LQHPT	0.5	0.900279167	0.802373077	0.017534825	0.099493514	0.022275238	0.144230769	0.057569034	0.225961538	0.043978057	1193.363677	441.9613472	1.80E-97	21
9	L_1	L	1	0.7708375	0.724607853	0.042604929	0.08169014	0.032153567	0.163461538	0.055596647	0.182692308	0.05658284	754.4912951	3.088964855	0.035834774	4
10	LQ_1	LQ	1	0.78415	0.722919071	0.046580179	0.083088505	0.037311025	0.163461538	0.055596647	0.182692308	0.05658284	758.0450807	6.642750479	0.006061916	6
11	LQP_1	LQP	1	0.773366667	0.72679391	0.041104171	0.077967491	0.031859929	0.163461538	0.055596647	0.182692308	0.05658284	757.4394138	6.037083566	0.008205949	6
12	QHP_1	QHP	1	0.84304375	0.771060577	0.029838375	0.098700105	0.021111534	0.144230769	0.057569034	0.264423077	0.042498767	756.8214867	5.419156513	0.011176607	11
13	LQH_1	LQH	1	0.843060417	0.775016987	0.031682263	0.097699642	0.023833425	0.144230769	0.057569034	0.264423077	0.042498767	756.7716436	5.369313381	0.011458645	11
14	LQHP_1	LQHP	1	0.84304375	0.771060577	0.029838375	0.098700105	0.021111534	0.144230769	0.057569034	0.264423077	0.042498767	756.8214867	5.419156513	0.011176607	11
15	QHPT_1	QHPT	1	0.869552083	0.783666827	0.033042701	0.104546355	0.022267229	0.081730769	0.013899162	0.264423077	0.042498767	751.4023302	0	0.167905478	11
16	LQHPT_1	LQHPT	1	0.869552083	0.783666827	0.033042701	0.104546355	0.022267229	0.081730769	0.013899162	0.264423077	0.042498767	751.4023302	0	0.167905478	11
17	L_1.5	L	1.5	0.764891667	0.719667147	0.041754362	0.081314519	0.030598803	0.144230769	0.057569034	0.182692308	0.05658284	755.7621851	4.359854914	0.018981669	4
18	LQ_1.5	LQ	1.5	0.767654167	0.726594071	0.042713944	0.079088733	0.032822631	0.144230769	0.057569034	0.182692308	0.05658284	761.8443774	10.44204712	0.000906991	6
19	LQP_1.5	LQP	1.5	0.768654167	0.726860897	0.04638545	0.078123383	0.03512509	0.163461538	0.055596647	0.182692308	0.05658284	760.8192438	9.416913593	0.001514287	5
20	QHP_1.5	QHP	1.5	0.81643125	0.752694551	0.028947461	0.092204047	0.018193585	0.0625	0.015625	0.264423077	0.042498767	759.4193072	8.016977015	0.003049302	10
21	LQH_1.5	LQH	1.5	0.823470833	0.761096474	0.031305962	0.08951542	0.021238415	0.0625	0.015625	0.264423077	0.042498767	758.0129089	6.6105787	0.006160216	10
22	LQHP_1.5	LQHP	1.5	0.81643125	0.752694551	0.028947461	0.092204047	0.018193585	0.0625	0.015625	0.264423077	0.042498767	759.4193072	8.016977015	0.003049302	10
23	QHPT_1.5	QHPT	1.5	0.84130625	0.765036218	0.032080814	0.093475297	0.018241528	0.0625	0.015625	0.264423077	0.042498767	755.1556459	3.75331568	0.025706486	10
24	LQHPT_1.5	LQHPT	1.5	0.84130625	0.765036218	0.032080814	0.093475297	0.018241528	0.0625	0.015625	0.264423077	0.042498767	755.1556459	3.75331568	0.025706486	10
25	L_2	L	2	0.762983333	0.711575641	0.044171108	0.085190079	0.033281333	0.144230769	0.057569034	0.182692308	0.05658284	753.8178502	2.415520017	0.050181237	3
26	LQ_2	LQ	2	0.763341667	0.725222115	0.041186996	0.076897657	0.03074806	0.163461538	0.055596647	0.182692308	0.05658284	753.2457906	1.843460336	0.066797859	3
27	LQP_2	LQP	2	0.767829167	0.728312019	0.047933831	0.067065	0.040479428	0.125	0.0625	0.125	0.0625	759.4940563	8.091726109	0.002937439	4
28	QHP_2	QHP	2	0.786727083	0.729916346	0.026780376	0.078479677	0.018273865	0.125	0.020833333	0.245192308	0.041759122	758.2988537	6.896523493	0.00533954	8
29	LQH_2	LQH	2	0.798608333	0.749955769	0.030938928	0.071397697	0.021922699	0.081730769	0.013899162	0.182692308	0.05658284	761.0920894	9.689759171	0.001321175	9
30	LQHP_2	LQHP	2	0.786727083	0.729916346	0.026780376	0.078479677	0.018273865	0.125	0.020833333	0.245192308	0.041759122	758.2988537	6.896523493	0.00533954	8
31	QHPT_2	QHPT	2	0.805122917	0.736733013	0.02582192	0.076997177	0.017653967	0.125	0.020833333	0.245192308	0.041759122	760.8535863	9.451256097	0.001488506	9
32	LQHPT_2	LQHPT	2	0.805122917	0.736733013	0.02582192	0.076997177	0.017653967	0.125	0.020833333	0.245192308	0.041759122	760.8535863	9.451256097	0.001488506	9
33	L_2.5	L	2.5	0.7624375	0.700673638	0.044599865	0.089651495	0.0345911	0.125	0.0625	0.182692308	0.05658284	754.7654605	3.363130238	0.031244272	3
34	LQ_2.5	LQ	2.5	0.762916667	0.722234455	0.042839892	0.078086757	0.032728477	0.163461538	0.055596647	0.182692308	0.05658284	753.9539494	2.551619199	0.046880021	3
35	LQP_2.5	LQP	2.5	0.766241667	0.722289103	0.043843845	0.066549375	0.039859374	0.125	0.0625	0.125	0.0625	761.7564878	10.35415753	0.000947738	4
36	QHP_2.5	QHP	2.5	0.77691875	0.712013221	0.029924434	0.082021097	0.023413914	0.0625	0.015625	0.182692308	0.05658284	758.2804618	6.87813155	0.005388868	6
37	LQH_2.5	LQH	2.5	0.7879125	0.72735016	0.034643597	0.079547605	0.029208881	0.081730769	0.013899162	0.182692308	0.05658284	759.2584364	7.85610613	0.003304708	7
38	LQHP_2.5	LQHP	2.5	0.77691875	0.712013221	0.029924434	0.082021097	0.023413914	0.0625	0.015625	0.182692308	0.05658284	758.2804618	6.87813155	0.005388868	6
39	QHPT_2.5	QHPT	2.5	0.78326875	0.712013221	0.029924434	0.082021097	0.023413914	0.0625	0.015625	0.182692308	0.05658284	761.3864625	9.984132265	0.00114035	7
40	LQHPT_2.5	LQHPT	2.5	0.78326875	0.712013221	0.029924434	0.082021097	0.023413914	0.0625	0.015625	0.182692308	0.05658284	761.3864625	9.984132265	0.00114035	7
41	L_3	L	3	0.761475	0.694056571	0.042692367	0.090439755	0.03427062	0.125	0.0625	0.182692308	0.05658284	755.8386993	4.436369035	0.018269202	3
42	LQ_3	LQ	3	0.7624875	0.718755208	0.044746724	0.07817125	0.035391167	0.163461538	0.055596647	0.182692308	0.05658284	754.7478207	3.345490468	0.031521062	3
43	LQP_3	LQP	3	0.76415	0.705345353	0.035702234	0.06617125	0.039407709	0.125	0.0625	0.125	0.0625	761.3297041	9.927373898	0.001173176	3
44	QHP_3	QHP	3	0.760797917	0.708871074	0.034864363	0.080289078	0.024680473	0.125	0.0625	0.182692308	0.05658284	764.9977027	13.59537247	0.000187442	6
45	LQH_3	LQH	3	0.776704167	0.714641827	0.039840257	0.082510559	0.03206874	0.144230769	0.057569034	0.182692308	0.05658284	753.6644122	2.262081972	0.054182621	4
46	LQHP_3	LQHP	3	0.760797917	0.708871074	0.034864363	0.080289078	0.024680473	0.125	0.0625	0.182692308	0.05658284	764.9977027	13.59537247	0.000187442	6
47	QHPT_3	QHPT	3	0.760797917	0.708871074	0.034864363	0.080289078	0.024680473	0.125	0.0625	0.182692308	0.05658284	764.9977027	13.59537247	0.000187442	6
48	LQHPT_3	LQHPT	3	0.760797917	0.708871074	0.034864363	0.080289078	0.024680473	0.125	0.0625	0.182692308	0.05658284	764.9977027	13.59537247	0.000187442	6
49	L_3.5	L	3.5	0.760175	0.649783333	0.060373369	0.06487375	0.037877431	0.125	0.0625	0.125	0.0625	757.0400597	5.637729476	0.010019533	3
50	LQ_3.5	LQ	3.5	0.761708333	0.719730128	0.04356363	0.070530857	0.037026479	0.125	0.0625	0.182692308	0.05658284	755.6282828	4.225952537	0.020296022	3
51	LQP_3.5	LQP	3.5	0.760725	0.671972436	0.026580969	0.0740525	0.035262279	0.125	0.0625	0.125	0.0625	764.3548753	12.95254502	0.000258497	3
52	QHP_3.5	QHP	3.5	0.75959375	0.708095593	0.038322102	0.080889956	0.025593471	0.125	0.0625	0.182692308	0.05658284	760.0358056	8.633475382	0.00224042	4
53	LQH_3.5	LQH	3.5	0.761708333	0.707240224	0.042326669	0.08478951	0.034505311	0.144230769	0.057569034	0.182692308	0.05658284	755.6282828	4.225952537	0.020296022	3
54	LQHP_3.5	LQHP	3.5	0.75959375	0.708095593	0.038322102	0.080889956	0.025593471	0.125	0.0625	0.182692308	0.05658284	760.0358056	8.633475382	0.00224042	4
55	QHPT_3.5	QHPT	3.5	0.75959375	0.708095593	0.038322102	0.080889956	0.025593471	0.125	0.0625	0.182692308	0.05658284	760.0358056	8.633475382	0.00224042	4
56	LQHPT_3.5	LQHPT	3.5	0.75959375	0.708095593	0.038322102	0.080889956	0.025593471	0.125	0.0625	0.182692308	0.05658284	760.0358056	8.633475382	0.00224042	4
57	L_4	L	4	0.758254167	0.6417375	0.053524005	0.0641125	0.036993714	0.125	0.0625	0.125	0.0625	758.3729956	6.970665353	0.005145222	3
58	LQ_4	LQ	4	0.760683333	0.719672436	0.042690074	0.065415	0.0385121	0.125	0.0625	0.125	0.0625	756.5967066	5.194376367	0.012506056	3
59	LQP_4	LQP	4	0.7526875	0.606741667	0.032468239	0.069071875	0.035667323	0.125	0.0625	0.125	0.0625	766.9867618	15.5844316	6.93E-05	3
60	QHP_4	QHP	4	0.75966875	0.702465304	0.041727583	0.084077858	0.027272654	0.125	0.0625	0.182692308	0.05658284	761.788276	10.38594576	0.000932793	4
61	LQH_4	LQH	4	0.760683333	0.704855609	0.040697894	0.08434708	0.034307261	0.144230769	0.057569034	0.182692308	0.05658284	756.5967066	5.194376367	0.012506056	3
62	LQHP_4	LQHP	4	0.75966875	0.702465304	0.041727583	0.084077858	0.027272654	0.125	0.0625	0.182692308	0.05658284	761.788276	10.38594576	0.000932793	4
63	QHPT_4	QHPT	4	0.75966875	0.702465304	0.041727583	0.084077858	0.027272654	0.125	0.0625	0.182692308	0.05658284	761.788276	10.38594576	0.000932793	4
64	LQHPT_4	LQHPT	4	0.75966875	0.702465304	0.041727583	0.084077858	0.027272654	0.125	0.0625	0.182692308	0.05658284	761.788276	10.38594576	0.000932793	4
